# Supplementary material for: Effects of Dispersal and Initial Diversity on the Composition and Functional Performance of Bacterial Communities
Source: PLoS One. 2016 May 16;11(5):e0155239. doi: 10.1371/journal.pone.0155239 (PMC4868275; doi:10.1371/journal.pone.0155239)
Supplement: S1 Appendix — (R) [file pone.0155239.s001.r]

library(vegan)
Y<-read.csv(file.choose(),sep=',',row.names=1)

#transpose. This step is only needed if your input file is not in the following format: OTUs as columns and Samples as rows
tY<-t(Y)    

#Subsampling starts
P<-3853 # and set the wanted number of sequences
#or alternatively
#P<-min(tY)

T<-100 #number of iterations
Sp<-length(tY[1,])
Site<-length(tY[,1])
Tot<-rowSums(tY)
DataR<-matrix(0, nrow=Site, ncol=Sp)
XtempTot<-matrix(0, nrow=Site, ncol=Sp)  
H_sim<-matrix(0, nrow=T, ncol=Site)      
S.obs_sim<-matrix(0, nrow=T, ncol=Site)
for (s in 1:Site) {                    
	    DataR[s,]<-tY[s,]/Tot[s]
	}
DataCum<-matrix(0, nrow=Site, ncol=Sp)
DataCum[,1]<-DataR[,1]
for (s in 1:Site) {
    for (s1 in 2:Sp) {
        DataCum[s,s1]<-DataR[s,s1]+DataCum[s,s1-1]
	}} 
tt<-0
for (st in 1:T){
        st
        tt<-tt+1
        Xtemp<-matrix(0, nrow=Site, ncol=Sp)
        for (s in 1:Site) {
        Random<-runif(P)
		for (n in 1:P) { 
		    In<-findInterval(Random[n],DataCum[s,])
		    In<-In+1
		    Xtemp[s,In]<-Xtemp[s,In]+1
                rm(In)
		} }
	estR<-estimateR(Xtemp)   
	S.obs_sim[tt,]<-estR[1,]
	Div<-diversity(Xtemp)
	H_sim[tt,]<-Div
	XtempTot<-XtempTot+Xtemp
	rm(Xtemp)
	}
XtempAve<-XtempTot/100
Smean<-colMeans(S.obs_sim)  
Hmean<-colMeans(H_sim)

outData<-rbind(Smean, Hmean)
